# Supplementary material for: Racial and ethnic disparities in a state‐wide registry of patients with pancreatic cancer and an exploratory investigation of cancer cachexia as a contributor to observed inequities
Source: Cancer Med. 2019 May 9;8(6):3314–24. doi: 10.1002/cam4.2180 (PMC6558500; doi:10.1002/cam4.2180)
Supplement: Supplementary file 5 [file CAM4-8-3314-s005.xlsx]

## Sheet: SuppTable1
Supplementary Table 1. Distribution of Black and White Pancreatic Cancer Discharges, by Hispanic ethnicity, gender, and age-group (2012-2014)
		BLACK FEMALES					BLACK MALES					WHITE FEMALES					WHITE MALES
Year	Age Group	H/L	NH	Unk	Total	Percent	H/L	NH	Unk	Total	Percent	H/L	NH	Unk	Total	Percent	H/L	NH	Unk	Total	Percent
2012	18-24	0	2	0	2	0.0103627						0	1	0	1	0.000814332
	25-34	0	2	0	2	0.0103627	0	6	0	6	0.0315789	2	5	0	7	0.00570033	0	6	0	6	0.00449438
	35-44	0	5	0	5	0.0259067	0	5	0	5	0.0263158	13	19	0	32	0.0260586	7	25	0	32	0.02397
	45-54	1	27	0	28	0.145078	0	22	0	22	0.115789	22	91	1	114	0.0928339	22	110	0	132	0.0988764
	55-64	0	39	3	42	0.217617	6	57	0	63	0.331579	29	184	2	215	0.175081	33	278	4	315	0.235955
	65-74	0	50	0	50	0.259067	1	53	0	54	0.284211	44	311	3	358	0.291531	39	360	6	405	0.303371
	75-84	3	46	0	49	0.253886	0	32	0	32	0.168421	59	274	5	338	0.275244	39	306	2	347	0.259925
	85+	0	15	0	15	0.0777202	1	7	0	8	0.0421053	19	142	2	163	0.132736	9	98	1	108	0.0808989
	Total	4	186	3	193	0.503916	8	182	0	190	0.496084	188	1027	13	1228	0.477264	149	1183	13	1345	0.522736
2013	18-24											1	3	0	4	0.00324675
	25-34	2	5	0	7	0.037234	0	1	0	1	0.0060241	2	16	0	18	0.0146104	4	9	0	13	0.00978916
	35-44	0	4	0	4	0.0212766	0	2	0	2	0.0120482	3	22	0	25	0.0202922	11	21	2	34	0.0256024
	45-54	1	28	0	29	0.154255	1	25	0	26	0.156627	16	85	0	101	0.0819805	21	91	0	112	0.0843373
	55-64	1	42	0	43	0.228723	0	55	1	56	0.337349	27	191	2	220	0.178571	51	221	1	273	0.205572
	65-74	2	51	0	53	0.281915	0	42	2	44	0.26506	54	329	4	387	0.314123	45	370	3	418	0.314759
	75-84	1	36	0	37	0.196809	0	31	0	31	0.186747	59	244	3	306	0.248377	41	310	2	353	0.265813
	85+	0	15	0	15	0.0797872	0	6	0	6	0.0361446	22	146	3	171	0.138799	16	108	1	125	0.0941265
	Total	7	181	0	188	0.531073	1	162	3	166	0.468927	184	1036	12	1232	0.48125	189	1130	9	1328	0.51875
2014	18-24	0	1	0	1	0.00429185						1	7	0	8	0.0060015	2	0	0	2	0.00143062
	25-34	0	4	0	4	0.0171674	0	1	0	1	0.00571429	0	6	0	6	0.00450113	2	6	0	8	0.00572246
	35-44	0	4	0	4	0.0171674	0	2	0	2	0.0114286	9	18	0	27	0.0202551	4	14	0	18	0.0128755
	45-54	2	26	3	31	0.133047	0	26	0	26	0.148571	30	99	1	130	0.0975244	24	92	1	117	0.083691
	55-64	2	57	1	60	0.257511	1	50	2	53	0.302857	45	219	1	265	0.1988	41	258	8	307	0.219599
	65-74	1	55	0	56	0.240343	1	46	1	48	0.274286	66	350	6	422	0.316579	46	404	10	460	0.329041
	75-84	3	49	1	53	0.227468	2	35	0	37	0.211429	49	262	5	316	0.237059	57	300	6	363	0.259657
	85+	1	23	0	24	0.103004	0	8	0	8	0.0457143	16	138	5	159	0.11928	13	104	6	123	0.0879828
	Total	9	219	5	233	0.571	4	168	3	175	0.429	216	1099	18	1333	0.488	189	1178	31	1398	0.512
Source: Florida Agency for Health Care Administration (AHCA). Note that blank cells signify no cell counts for a particular strata . Most row percentages
corresespond to the percentage of individuals within a particular strata who were of a particular age group. Percentages highlighted in red color do
not pertain to age and were calculated by dividing gender-specific counts for a particular race by the total number of male and female discharges for
that race.
Abbreviations: Hispanic/Latino=H/L; Non-Hispanic=NH; Unknown=Unk
