# Supplementary material for: Racial and ethnic disparities in a state‐wide registry of patients with pancreatic cancer and an exploratory investigation of cancer cachexia as a contributor to observed inequities
Source: Cancer Med. 2019 May 9;8(6):3314–24. doi: 10.1002/cam4.2180 (PMC6558500; doi:10.1002/cam4.2180)
Supplement: Supplementary file 7 [file CAM4-8-3314-s007.xlsx]

## Sheet: SuppTable3
Supplementary Table 3: Mean Age-adjusted Pancreatic Cancer Incidence & Death Rates, by Florida County & Race/Ethnicity
County	Region	Mean Incidence Rate (2004-2014)	Std Dev	P-Value*	Mean Death Rate (2004-2014)	Std Dev	P-Value*
ALACHUA	Bend
Black		17.06	6.51	0.082	14.4182	5.76486	0.5572
Hispanic		8.2	8.61	0.162	10.5455	11.1357	0.8318
White		12.24	2.44	Ref	10.8727	2.06789	Ref
BAKER	Bend
Black		12.48	27.78	0.569	7.21818	23.94	0.02896
Hispanic		0	0	*	0	0	*
White		16.92	9.68	Ref	17.2818	9.26767	Ref
BAY	Panhandle
Black		12.93	8.56	0.246	11.0636	8.17683	0.8318
Hispanic		4.03	9.13	0.067	4.61818	10.3508	0.2101
White		9.65	1.49	Ref	10.0091	2.13235	Ref
BRADFORD	Bend
Black		6.91	12.97	0.293	0	0	*
Hispanic		0	0	*	0	0	*
White		10.68	6.76	Ref	12.6364	9.12406	Ref
BREVARD	Central East Coast
Black		15.92	5.35	0.063	11.9364	5.67015	0.8388
Hispanic		9.86	9.19	0.236	8.47273	7.55038	0.3833
White		12.69	2.79	Ref	11.4091	1.90916	Ref
BROWARD	South Florida
Black		12.4	1.34	0.463	9.75455	1.04629	0.8318
Hispanic		10.48	1.34	0.008	9.32727	1.40078	0.5235
White		12.05	0.87	Ref	11.4273	0.748453	Ref
CALHOUN	Panhandle
Black		17.12	30.36	0.271	17.4364	31.0059	0.1849
Hispanic		0	0	*	0	0	*
White		6.44	4.35	Ref	9.64545	10.4734	Ref
CHARLOTTE	Central
Black		9.86	7.77	0.847	9.18182	10.2905	>0.999
Hispanic		8.7	12.42	0.608	3.7	5.16353	0.2668
White		10.41	2.47	Ref	8.79091	0.992426	Ref
CITRUS	Bend
Black		6.98	12.81	0.317	6.33636	11.137	0.1671
Hispanic		8.14	11.74	0.375	9.57273	10.0664	0.8318
White		11.11	2.85	Ref	11.2364	2.64056	Ref
CLAY	Northeast Coast
Black		8.53	10.21	0.43	6.27273	7.95501	0.2379
Hispanic		6.93	9.96	0.216	9.01818	9.56147	0.6636
White		10.97	2.9	Ref	11.1091	2.52802	Ref
COLLIER	South Florida
Black		3.67	4.08	0.006	2.94545	3.53733	0.146
Hispanic		5.94	4.66	0.133	8.11818	3.73894	>0.999
White		8.28	1.7	Ref	8.06364	0.972906	Ref
COLUMBIA	Bend
Black		8.95	11.82	0.486	8.68182	8.92209	0.8238
Hispanic		0	0	*	0	0	*
White		11.97	3.28	Ref	10.6	5.65102	Ref
MIAMI-DADE	South Florida
Black		11.51	1.91	0.605	9.99091	1.68787	>0.999
Hispanic		10.11	1.08	<0.001	8.99091	0.626825	0.8238
White		11.16	0.68	Ref	9.58182	0.428528	Ref
DE SOTO	Central
Black		31.07	34.63	0.043	24.6455	30.0601	0.006*
Hispanic		0	0	*	5.03636	16.7037	0.3018
White		7.5	3.95	Ref	9	2.83619	Ref
DIXIE	Bend
Black		6.78	22.49	0.786	0	0	*
Hispanic		0	0	*	0	0	*
White		8.57	7.19	Ref	8.68182	4.62619	Ref
DUVAL	Northeast Coast
Black		12.74	2.37	0.535	11.9364	2.53861	0.8388
Hispanic		5.61	5.38	0.001	4.79091	4.20938	0.1435
White		12.22	1.63	Ref	11.0273	1.8067	Ref
ESCAMBIA	Panhandle
Black		14.64	4.79	0.158	15.7455	4.52954	0.3449
Hispanic		3.03	6.79	0.001	6.14545	9.28476	0.1671
White		12.28	1.57	Ref	11.5545	2.12902	Ref
FLAGLER	Northeast Coast
Black		15.24	14.6	0.332	10.0273	7.92567	>0.999
Hispanic		5.59	7.37	0.049	5.81818	6.09472	0.3323
White		10.95	3.16	Ref	10.3909	2.89774	Ref
FRANKLIN	Panhandle
Black		11.66	26.09	0.834	5.79091	19.2063	0.1671
Hispanic		0	0	*	0	0	*
White		13.41	11.51	Ref	12.1273	12.962	Ref
GADSDEN	Panhandle
Black		13.05	8.34	0.576	13.9	7.54387	0.7011
Hispanic		3.8	12.61	0.09	0	0	*
White		11.81	6.2	Ref	12.0818	8.38842	Ref
GILCHRIST	Bend
Black		0	0	*	0	0	*
Hispanic		0	0	*	0	0	*
White		10.7	9.19	Ref	7.41818	5.31071	Ref
GLADES	Central
Black		23.11	51.41	0.288	18.4727	61.2671	0.015*
Hispanic		0	0	*	4.63636	15.3771	>0.999
White		5.25	5.79	Ref	5.29091	5.07335	Ref
GULF	Panhandle
Black		8.37	21.6	0.633	5.87273	19.4776	0.1153
Hispanic		24.8	82.26	0.591	0	0	*
White		11.56	7.18	Ref	13.2364	9.37681	Ref
HAMILTON	Bend
Black		12.87	15.23	0.542	15.9273	24.3205	0.4583
Hispanic		0	0	*	0	0	*
White		9.47	7.12	Ref	12.2636	12.4441	Ref
HARDEE	Central
Black		29.93	44.38	0.176	21.1455	37.3113	0.029*
Hispanic		3.01	5.92	0.012	8.42727	16.193	0.8145
White		10.23	5.08	Ref	8.44545	5.49024	Ref
HENDRY	Central
Black		15.57	19.15	0.265	9.05455	13.0428	>0.999
Hispanic		4.53	6.59	0.071	6.90909	9.67755	0.6291
White		9.24	7.34	Ref	9.18182	4.57577	Ref
HERNANDO	Central West Coast
Black		15.5	12.29	0.375	10.7727	8.42236	>0.999
Hispanic		9.24	7.95	0.243	5.99091	4.68347	0.2379
White		12.14	2.47	Ref	11.0091	2.83635	Ref
HIGHLANDS	Central
Black		12.45	13.03	0.543	8.6	10.3264	0.8145
Hispanic		9.12	6.23	0.561	6.60909	9.36114	0.8036
White		10.13	2.22	Ref	8.6	1.82483	Ref
HILLSBOROUGH	Central West Coast
Black		13.28	4.13	0.454	12.0455	3.05299	0.6776
Hispanic		9.79	3.05	0.016	8.1	1.44291	0.6476
White		12.24	1.39	Ref	10.3727	0.867284	Ref
HOLMES	Panhandle
Black		26.44	45.47	0.236	44.5091	62.3595	<0.001*
Hispanic		0	0	*	0	0	*
White		10.34	7	Ref	10.1909	8.44647	Ref
INDIAN RIVER	Central East Coast
Black		9	10.29	0.617	9.22727	18.8182	0.8238
Hispanic		13.65	15.05	0.476	10.3545	13.3355	>0.999
White		10.5	1.7	Ref	9.5	1.8905	Ref
JACKSON	Panhandle
Black		9.74	6.3	0.883	12.0455	10.9508	0.8388
Hispanic		16.05	53.22	0.727	0	0	*
White		10.07	4.82	Ref	11.4364	4.87879	Ref
JEFFERSON	Bend
Black		7.13	13.45	0.627	9.04545	10.601	0.8145
Hispanic		0	0	*	0	0	*
White		9.5	5.08	Ref	8.18182	6.21479	Ref
LAFAYETTE	Bend
Black		0	0	*	30.0182	99.559	<0.001*
Hispanic		0	0	*	0	0	*
White		4.64	6.52	Ref	8.78182	9.51933	Ref
LAKE	Central
Black		9.83	5.15	0.313	10.1	6.04963	0.8238
Hispanic		8.35	5.98	0.074	6.07273	4.53257	0.4545
White		11.9	2.27	Ref	8.99091	2.09545	Ref
LEE	Central
Black		12.51	5.89	0.379	10.7727	4.03784	0.6636
Hispanic		10.76	4.8	0.906	7.92727	4.06696	0.8145
White		10.95	1.56	Ref	9.02727	1.2939	Ref
LEON	Panhandle
Black		15.13	6.35	0.013	13.7273	4.89594	0.3075
Hispanic		7.71	15.58	0.685	10.2545	15.3383	>0.999
White		9.75	2.23	Ref	9.33636	2.84931	Ref
LEVY	Bend
Black		13.57	18.72	0.495	16.3909	16.0301	0.4583
Hispanic		0	0	*	3.5	11.6082	0.07681
White		9.43	3	Ref	11.6182	4.63375	Ref
LIBERTY	Panhandle
Black		30.8	68.69	0.284	34.4364	78.1808	<0.001*
Hispanic		0	0	0.099	0	0	*
White		6.06	11.07	Ref	4.78182	9.34386	Ref
MADISON	Bend
Black		11.19	17.27	0.227	9.07273	13.6238	0.4545
Hispanic		0	0	*	0	0	*
White		4.25	4.87	Ref	5.77273	8.079	Ref
MANATEE	Central West Coast
Black		12.26	9	0.614	11.1545	6.2545	0.6636
Hispanic		6.2	7.87	0.055	6.90909	7.42785	0.6291
White		10.89	1.6	Ref	9.33636	1.28474	Ref
MARION	Bend
Black		12.2	6.08	0.7	9.50909	2.97505	>0.999
Hispanic		8.89	9.82	0.37	7.24545	7.32931	0.3593
White		11.45	1.51	Ref	10.8182	1.68275	Ref
MARTIN	Central East Coast
Black		10.57	17.36	0.99	13.3091	11.7092	0.4049
Hispanic		12.87	12.82	0.747	3.90909	5.76445	0.1796
White		10.49	1.53	Ref	8.71818	1.34597	Ref
MONROE	South Florida
Black		11.84	18.8	0.901	16.4636	20.484	0.2478
Hispanic		12.94	10.83	0.477	8.95455	8.77216	0.8238
White		11.05	3.32	Ref	9.80909	1.87161	Ref
NASSAU	Northeast Coast
Black		20.19	18.12	0.08	12.2909	17.3491	0.5235
Hispanic		0	0	*	15.5182	35.1171	0.1078
White		9.88	3.96	Ref	8.73636	2.40053	Ref
OKALOOSA	Panhandle
Black		19.97	17.42	0.166	15.3818	13.2312	0.5716
Hispanic		6.28	9.1	0.095	9.12727	9.37839	0.5235
White		11.76	2.08	Ref	11.4182	1.86162	Ref
OKEECHOBEE	Central
Black		3.19	10.56	0.026	2.52727	8.38202	0.03516
Hispanic		12.54	18.13	0.913	2.92727	9.70867	0.03516
White		11.92	5.26	Ref	11.1727	7.4591	Ref
ORANGE	Central East Coast
Black		11.26	2.68	0.344	9.98182	2.63584	>0.999
Hispanic		9.2	2.51	0.004	7.81818	3.30237	0.6476
White		12.22	1.58	Ref	10.5	1.48324	Ref
OSCEOLA	Central
Black		11.4	4.68	0.614	5.74545	5.23992	0.4545
Hispanic		10.37	4.59	0.894	9.84545	2.94257	0.8238
White		10.51	3.5	Ref	8.97273	2.36393	Ref
PALM BEACH	South Florida
Black		9.74	1.42	<0.001	8.38182	2.70215	0.5034
Hispanic		9.51	3.44	0.026	8.02727	2.37364	0.5034
White		12.18	0.84	Ref	10.8182	1.02549	Ref
PASCO	Central West Coast
Black		12.65	11.88	0.799	12.3818	9.23177	0.8388
Hispanic		11.32	7.03	0.886	8.92727	4.97274	0.6636
White		11.65	1.02	Ref	10.6455	1.32994	Ref
PINELLAS	Central West Coast
Black		15.43	5.89	0.035	12.7727	4.59915	0.5413
Hispanic		5.99	4.8	0.005	7.25455	4.83371	0.4807
White		10.88	0.78	Ref	10.0273	1.35874	Ref
POLK	Central
Black		12.54	5.57	0.311	11.4727	4.96087	0.8318
Hispanic		9.22	2.97	0.07	7.85455	3.53111	0.6476
White		10.92	1.77	Ref	9.75455	1.70609	Ref
PUTNAM	Northeast Coast
Black		12.55	8.96	0.64	13.4636	8.58257	0.69
Hispanic		8.49	14.69	0.58	11.5909	16.3021	0.8388
White		10.97	3.25	Ref	11	4.01398	Ref
ST. JOHNS	Northeast Coast
Black		15.76	13.39	0.206	8	10.5259	0.6476
Hispanic		11.51	13.11	0.772	5.06364	7.20615	0.2101
White		10.39	2.22	Ref	9.86364	2.15141	Ref
ST. LUCIE	Central East Coast
Black		13.43	5.61	0.032	10.3091	5.22637	0.8238
Hispanic		8.05	3.73	0.294	5.9	3.51426	0.4545
White		9.46	2.47	Ref	9.06364	1.1111	Ref
SANTA ROSA	Panhandle
Black		15.27	17.2	0.528	10.6909	16.7055	0.8318
Hispanic		4.51	14.94	0.128	5.99091	13.3357	0.3323
White		11.78	2.32	Ref	10.4364	2.59857	Ref
SARASOTA	Central West Coast
Black		17.99	10.41	0.038	15.8	10.4141	0.1686
Hispanic		12.28	7.49	0.432	11.2	10.2685	0.8318
White		10.33	0.95	Ref	9.67273	0.959261	Ref
SEMINOLE	Central East Coast
Black		14.1	6.57	0.074	12.6364	7.32261	0.69
Hispanic		3.87	4.12	0.003	6.69091	4.17216	0.3593
White		9.72	1.67	Ref	11.1455	1.38012	Ref
SUMTER	Central
Black		27.44	22.95	0.038	20.2364	22.2476	0.02412
Hispanic		16.62	30.69	0.571	4.10909	9.2605	0.2668
White		11.36	4.42	Ref	8.24545	2.46997	Ref
SUWANNEE	Bend
Black		15.37	19.85	0.554	11.6182	13.8468	0.8388
Hispanic		0	0	*	24.1455	47.6529	0.047*
White		11.3	6.55	Ref	11.7727	3.26744	Ref
TAYLOR	Bend
Black		7.95	14.23	0.783	2.76364	9.16594	0.035*
Hispanic		0	0	*	0	0	*
White		9.31	5.75	Ref	11.3727	6.23892	Ref
UNION	Bend
Black		41.22	38.33	0.306	30.6	44.9736	0.427
Hispanic		26.57	60.21	0.908	26.3909	58.7529	>0.999
White		28.87	22.21	Ref	25.7091	17.6111	Ref
VOLUSIA	Northeast Coast
Black		15.41	9.4	0.14	13.8818	5.27709	0.4244
Hispanic		5.74	2.62	<0.001	7.47273	4.21096	0.3593
White		10.8	1.25	Ref	10.4909	1.04255	Ref
WAKULLA	Panhandle
Black		8.6	15.82	0.97	0	0	*
Hispanic		0	0	*	0	0	*
White		8.77	6.37	Ref	10.5091	6.73149	Ref
WALTON	Panhandle
Black		2.21	7.32	0.04*	6.15455	14.0413	0.3323
Hispanic		15.69	41.14	0.58	16.2727	42.6947	0.2478
White		8.53	3.17	Ref	9.35455	2.43079	Ref
WASHINGTON	Panhandle
Black		10.38	17.81	0.937	7.61818	16.9532	0.5034
Hispanic		0	0	*	0	0	*
White		9.93	5.4	Ref	11.4909	4.56321	Ref
*P value should be evaluated with caution or is inestimable due to small or immeasurable sample sizes in some groups
